# Supplementary material for: The interplay between ovule number, pollination and resources as determinants of seed set in a modular plant
Source: PeerJ. 2018 Jul 31;6:e5384. doi: 10.7717/peerj.5384 (PMC6074782; doi:10.7717/peerj.5384)
Supplement: Supplemental Information 1 [file peerj-06-5384-s001.xlsx]

## Sheet: Hoja1
Ramet	Inflorescense	Flower_fruit	Ramet_age	Pollination_treatment	Branching_order	Seeds	Aborted_carpels
1	1	2	Old	E	3	33	22
1	4	1	Old	E	1	6	56
1	4	4	Old	E	2	45	12
1	4	5	Old	E	2	32	26
1	4	8	Old	E	2	9	29
1	5	6	Old	E	2	15	38
1	6	4	Old	E	2	65	7
1	6	5	Old	E	2	59	5
2	1	1	Old	E	3	16	35
2	1	2	Old	E	3	18	45
2	2	1	Old	E	3	4	46
2	5	5	Old	E	3	30	38
2	5	9	Old	E	2	48	8
2	6	1	Old	E	2	23	23
2	6	2	Old	E	2	38	20
2	6	4	Old	E	2	39	29
2	6	5	Old	E	2	29	28
2	7	1	Old	E	1	1	55
2	7	4	Old	E	2	42	13
3	1	3	Old	E	2	28	22
3	1	10	Old	E	2	12	44
3	1	13	Old	E	3	52	7
3	1	14	Old	E	2	6	44
3	2	1	Old	E	1	53	24
3	2	3	Old	E	2	54	8
3	2	5	Old	E	2	41	21
3	2	8	Old	E	2	50	13
3	2	9	Old	E	2	30	31
3	2	10	Old	E	3	45	21
3	2	12	Old	E	2	25	42
3	2	15	Old	E	2	41	19
3	3	2	Old	E	2	8	55
3	3	3	Old	E	2	55	4
3	3	5	Old	E	2	32	30
3	3	6	Old	E	3	38	10
3	3	7	Old	E	2	42	14
3	3	8	Old	E	3	40	7
3	3	9	Old	E	2	40	15
3	3	9	Old	E	NA	59	3
3	3	12	Old	E	2	64	17
3	3	13	Old	E	3	47	5
3	3	16	Old	E	2	49	6
3	4	1	Old	E	1	40	27
3	4	2	Old	E	2	23	21
3	4	3	Old	E	2	32	12
3	4	4	Old	E	2	34	13
3	4	5	Old	E	2	16	31
3	4	7	Old	E	2	32	17
3	5	1	Old	E	1	76	3
3	5	3	Old	E	2	62	0
3	5	4	Old	E	2	65	2
3	5	5	Old	E	3	14	47
3	5	6	Old	E	2	57	4
3	5	7	Old	E	3	29	32
3	5	9	Old	E	2	46	10
3	5	11	Old	E	2	49	13
3	5	12	Old	E	2	39	24
3	6	1	Old	E	1	59	7
3	6	4	Old	E	2	37	17
3	6	5	Old	E	2	43	13
3	6	7	Old	E	2	43	15
3	6	8	Old	E	3	10	28
3	6	9	Old	E	2	52	4
3	6	12	Old	E	2	49	11
3	6	14	Old	E	2	39	16
3	8	1	Old	E	1	47	19
3	8	4	Old	E	2	45	13
3	8	6	Old	E	2	52	7
4	2	6	Old	E	3	8	26
4	3	1	Old	E	1	77	7
4	3	6	Old	E	2	45	22
4	5	6	Old	E	2	15	35
4	5	8	Old	E	2	31	28
4	6	2	Old	E	2	43	16
4	6	3	Old	E	2	47	20
4	6	4	Old	E	2	20	16
4	6	5	Old	E	2	16	44
4	7	6	Old	E	2	56	9
4	8	1	Old	E	1	17	54
4	8	9	Old	E	2	9	42
4	9	1	Old	E	1	18	48
4	9	4	Old	E	2	27	37
5	1	5	Old	E	2	35	13
5	1	6	Old	E	2	10	21
5	4	2	Old	E	3	28	21
5	4	3	Old	E	3	29	16
5	5	3	Old	E	2	52	9
5	5	6	Old	E	2	53	8
5	5	8	Old	E	2	43	13
5	6	2	Old	E	2	42	14
6	1	2	Old	E	2	49	14
6	3	5	Old	E	2	44	11
6	4	5	Old	E	3	29	18
6	4	7	Old	E	3	18	40
6	5	1	Old	E	1	52	20
6	5	6	Old	E	2	47	26
6	5	8	Old	E	2	55	12
6	6	1	Old	E	1	10	60
6	6	4	Old	E	2	55	11
6	6	5	Old	E	2	76	10
7	1	1	Old	E	3	47	10
7	3	6	Old	E	2	61	16
7	5	1	Old	E	1	74	6
7	5	4	Old	E	2	48	8
7	5	5	Old	E	2	62	11
7	5	8	Old	E	2	65	4
7	8	4	Old	E	2	43	17
7	8	6	Old	E	2	59	7
7	8	8	Old	E	2	30	30
7	9	5	Old	E	2	46	16
7	10	3	Old	E	2	21	43
7	10	4	Old	E	2	33	29
7	10	7	Old	E	2	44	26
7	10	9	Old	E	2	20	28
7	10	10	Old	E	2	36	25
7	11	6	Old	E	2	46	17
7	11	10	Old	E	2	30	29
7	12	7	Old	E	2	47	5
7	12	9	Old	E	3	34	21
7	13	2	Old	E	2	44	22
7	13	3	Old	E	2	49	10
7	13	4	Old	E	2	15	56
7	13	8	Old	E	2	50	7
7	14	3	Old	E	2	26	23
7	14	5	Old	E	2	46	7
8	5	5	Old	E	3	68	23
8	5	6	Old	E	3	61	13
8	6	8	Old	E	3	21	40
8	6	9	Old	E	2	22	57
8	6	10	Old	E	3	22	28
8	6	14	Old	E	2	17	48
8	7	6	Old	E	2	54	18
8	7	8	Old	E	2	62	14
8	8	2	Old	E	2	57	15
8	8	3	Old	E	2	29	36
8	8	4	Old	E	2	58	12
8	8	5	Old	E	2	55	16
8	8	8	Old	E	2	59	10
8	9	3	Old	E	2	49	19
8	9	4	Old	E	2	65	9
8	9	6	Old	E	2	7	61
8	9	8	Old	E	2	1	74
8	9	9	Old	E	3	15	53
8	9	10	Old	E	2	11	63
8	9	12	Old	E	3	54	20
8	9	14	Old	E	3	67	5
8	9	16	Old	E	2	3	60
8	9	18	Old	E	2	66	20
8	10	2	Old	E	2	44	38
8	10	5	Old	E	2	32	40
8	10	9	Old	E	2	53	22
8	10	11	Old	E	2	64	12
8	11	1	Old	E	1	24	48
8	11	4	Old	E	2	47	19
8	11	5	Old	E	2	7	50
8	11	8	Old	E	2	49	14
8	11	9	Old	E	2	41	29
8	11	13	Old	E	2	13	53
8	12	2	Old	E	2	73	8
8	12	3	Old	E	2	54	0
8	12	4	Old	E	2	62	13
8	12	5	Old	E	2	51	17
8	12	7	Old	E	2	62	10
8	12	9	Old	E	2	71	7
8	12	11	Old	E	2	76	5
8	12	14	Old	E	2	57	29
9	6	4	Old	O	2	43	25
9	9	9	Old	O	2	50	18
9	10	2	Old	O	2	42	9
9	10	3	Old	O	2	65	9
9	11	5	Old	O	2	63	3
9	11	6	Old	O	2	60	5
9	13	1	Old	O	1	60	7
10	1	1	Old	O	3	56	4
10	1	2	Old	O	3	63	5
10	1	3	Old	O	3	61	5
10	1	6	Old	O	3	61	6
10	2	1	Old	O	3	60	8
10	4	8	Old	O	2	61	6
10	5	2	Old	O	2	43	14
10	5	4	Old	O	2	58	1
10	6	1	Old	O	2	68	5
10	6	7	Old	O	2	62	5
10	6	8	Old	O	3	63	2
10	6	9	Old	O	2	63	4
10	7	3	Old	O	2	70	3
10	7	4	Old	O	3	64	11
10	7	5	Old	O	2	61	5
10	7	6	Old	O	3	47	25
10	7	9	Old	O	2	71	1
10	7	11	Old	O	3	59	15
10	7	13	Old	O	2	76	4
10	8	1	Old	O	1	73	2
10	8	2	Old	O	2	70	4
10	8	5	Old	O	2	71	8
10	8	11	Old	O	2	64	8
10	8	14	Old	O	2	61	5
10	9	4	Old	O	2	71	3
10	9	5	Old	O	2	66	5
10	9	6	Old	O	2	78	3
10	9	7	Old	O	2	70	5
10	9	10	Old	O	2	73	7
10	9	11	Old	O	2	73	11
10	10	1	Old	O	1	78	8
10	10	3	Old	O	2	67	1
10	10	4	Old	O	2	68	3
10	10	5	Old	O	2	64	2
10	10	6	Old	O	2	72	2
10	10	7	Old	O	2	69	8
10	10	8	Old	O	2	63	10
10	10	9	Old	O	2	66	14
10	11	1	Old	O	1	68	5
10	11	2	Old	O	2	56	8
10	11	4	Old	O	2	67	1
10	11	11	Old	O	2	62	12
10	11	13	Old	O	2	66	11
10	12	1	Old	O	1	78	2
10	12	5	Old	O	2	65	13
10	12	7	Old	O	2	74	6
10	12	12	Old	O	2	62	12
10	12	14	Old	O	2	74	9
10	12	15	Old	O	2	71	5
10	14	2	Old	O	2	83	4
10	14	3	Old	O	2	81	6
10	14	4	Old	O	2	84	8
10	14	6	Old	O	2	77	3
10	14	7	Old	O	3	69	10
10	14	10	Old	O	2	68	11
10	14	12	Old	O	2	75	11
10	14	14	Old	O	2	71	13
10	15	2	Old	O	2	66	6
10	15	3	Old	O	2	61	8
10	15	4	Old	O	2	62	17
10	15	5	Old	O	2	64	10
10	15	7	Old	O	2	72	4
10	15	9	Old	O	2	45	31
10	16	1	Old	O	1	62	10
11	4	5	Old	O	3	42	27
11	4	7	Old	O	2	48	24
11	4	8	Old	O	3	46	22
11	5	1	Old	O	1	49	18
11	5	3	Old	O	2	36	23
11	5	6	Old	O	2	28	13
11	6	1	Old	O	1	47	7
11	6	2	Old	O	2	29	35
11	6	3	Old	O	2	48	3
11	6	4	Old	O	2	47	13
11	6	5	Old	O	2	56	3
11	6	7	Old	O	3	27	23
11	6	11	Old	O	3	24	32
11	6	12	Old	O	2	20	15
11	6	15	Old	O	2	47	12
14	3	1	Old	O	2	11	27
14	3	4	Old	O	3	5	18
14	3	5	Old	O	3	17	36
14	4	2	Old	O	3	12	42
14	6	1	Old	O	2	10	41
14	6	4	Old	O	3	9	59
14	7	6	Old	O	3	1	58
14	7	9	Old	O	2	14	50
14	8	6	Old	O	2	2	55
14	9	2	Old	O	2	19	32
14	9	4	Old	O	3	15	47
14	9	7	Old	O	2	19	43
14	9	10	Old	O	2	17	46
14	10	2	Old	O	2	20	47
14	10	3	Old	O	2	15	37
14	10	4	Old	O	2	15	38
14	10	5	Old	O	2	19	35
14	11	3	Old	O	2	13	44
14	11	4	Old	O	2	16	44
14	11	7	Old	O	2	17	43
16	1	1	Old	O	1	48	7
16	2	1	Old	O	2	42	12
16	2	2	Old	O	3	57	5
16	2	3	Old	O	3	43	8
16	2	4	Old	O	3	59	6
16	2	5	Old	O	3	51	4
16	2	6	Old	O	3	53	3
16	2	8	Old	O	3	48	8
16	2	9	Old	O	3	49	10
16	2	13	Old	O	2	54	3
16	3	4	Old	O	2	53	7
16	3	5	Old	O	2	59	6
16	3	7	Old	O	2	53	4
16	3	8	Old	O	2	56	1
16	3	9	Old	O	3	40	5
16	4	2	Old	O	2	45	2
16	4	4	Old	O	2	49	8
16	4	8	Old	O	2	39	12
16	4	9	Old	O	2	51	6
16	4	10	Old	O	2	48	8
16	5	3	Old	O	2	39	10
16	5	4	Old	O	2	34	12
16	5	5	Old	O	2	36	11
16	5	6	Old	O	2	45	9
16	6	2	Old	O	2	45	7
16	6	3	Old	O	2	50	6
16	6	6	Old	O	2	53	5
16	6	7	Old	O	3	38	14
16	6	8	Old	O	2	51	7
16	7	1	Old	O	1	46	9
16	7	2	Old	O	2	45	3
16	7	7	Old	O	2	49	4
17	1	2	Old	O	2	55	5
17	1	11	Old	O	3	49	1
17	2	1	Old	O	2	54	3
17	3	2	Old	O	2	32	21
17	3	4	Old	O	2	55	3
17	3	5	Old	O	2	55	3
17	3	6	Old	O	2	48	3
17	3	9	Old	O	2	48	14
17	3	10	Old	O	2	39	15
17	4	1	Old	O	2	43	5
17	4	2	Old	O	2	48	5
17	4	6	Old	O	2	57	2
17	4	9	Old	O	2	58	1
17	4	10	Old	O	2	38	12
17	5	1	Old	O	1	60	9
17	5	2	Old	O	2	43	12
17	5	3	Old	O	2	6	58
17	5	4	Old	O	2	18	29
17	5	6	Old	O	2	39	15
17	6	1	Old	O	1	60	6
17	6	2	Old	O	2	45	7
17	6	3	Old	O	2	47	5
17	6	4	Old	O	2	45	13
17	6	5	Old	O	2	47	5
17	6	6	Old	O	2	52	3
17	6	7	Old	O	2	55	3
17	6	9	Old	O	2	20	10
17	7	1	Old	O	1	61	3
17	7	2	Old	O	2	45	7
17	7	3	Old	O	2	51	5
17	7	4	Old	O	2	39	10
17	7	6	Old	O	2	44	13
17	7	9	Old	O	2	38	21
17	8	1	Old	O	1	39	9
17	8	3	Old	O	2	49	6
17	8	4	Old	O	2	36	18
17	8	5	Old	O	2	55	5
17	8	6	Old	O	2	4	20
17	9	1	Old	O	1	46	18
17	9	3	Old	O	2	51	8
17	9	5	Old	O	2	29	21
17	10	1	Old	O	1	50	7
17	10	3	Old	O	2	36	18
17	10	4	Old	O	2	31	19
17	10	5	Old	O	2	44	8
17	10	6	Old	O	2	44	6
17	11	2	Old	O	2	4	43
17	11	5	Old	O	2	8	23
17	11	8	Old	O	2	45	8
17	12	4	Old	O	2	42	10
17	12	5	Old	O	2	53	7
17	12	7	Old	O	2	42	12
17	12	8	Old	O	2	49	7
17	13	3	Old	O	2	33	16
19	2	1	Old	O	3	28	18
19	2	3	Old	O	3	40	40
19	2	6	Old	O	2	45	25
19	3	1	Old	O	3	35	22
19	3	5	Old	O	2	55	19
19	3	6	Old	O	3	22	43
19	3	7	Old	O	2	46	33
19	3	9	Old	O	2	27	39
19	4	4	Old	O	2	44	18
19	4	17	Old	O	2	41	24
19	6	3	Old	O	2	40	21
19	6	5	Old	O	2	48	15
19	6	7	Old	O	3	35	32
19	6	8	Old	O	3	19	39
19	6	12	Old	O	2	34	32
19	6	14	Old	O	2	35	21
19	6	15	Old	O	2	31	17
19	7	2	Old	O	2	41	22
19	7	3	Old	O	2	40	21
19	7	4	Old	O	2	26	18
19	7	5	Old	O	2	44	23
19	7	7	Old	O	2	42	18
19	7	9	Old	O	2	35	30
19	8	1	Old	O	1	49	18
19	8	2	Old	O	2	40	21
19	8	7	Old	O	3	31	27
19	8	10	Old	O	2	45	16
19	8	13	Old	O	2	45	13
19	8	16	Old	O	2	37	24
19	9	3	Old	O	2	41	19
19	9	6	Old	O	2	34	29
19	9	8	Old	O	2	39	22
19	9	11	Old	O	2	38	31
19	9	14	Old	O	2	42	26
19	10	7	Old	O	2	28	23
20	2	6	Old	O	3	10	44
20	2	8	Old	O	2	25	30
20	7	3	Old	O	2	42	26
20	7	4	Old	O	2	43	17
20	7	5	Old	O	2	44	19
20	7	6	Old	O	2	33	21
20	8	2	Old	O	2	53	13
20	8	4	Old	O	2	25	34
20	8	5	Old	O	2	1	47
20	8	7	Old	O	2	47	11
20	8	9	Old	O	2	51	13
20	9	1	Old	O	1	62	11
20	9	6	Old	O	2	48	14
20	10	1	Old	O	1	54	15
22	1	3	Old	O	2	3	65
22	2	2	Old	O	2	36	20
22	3	1	Old	O	2	56	7
22	3	3	Old	O	2	45	19
22	3	6	Old	O	2	61	6
22	3	9	Old	O	2	57	7
22	3	10	Old	O	2	46	6
22	3.5	1.25	Old	O	2	32	13
22	3.5	1.5	Old	O	2	55	8
22	3.5	3	Old	O	2	62	7
22	4	1	Old	O	2	45	8
22	4	2	Old	O	2	53	15
22	4	3	Old	O	3	25	12
22	5	1	Old	O	2	49	10
22	5	4	Old	O	2	57	12
22	5	5	Old	O	2	60	8
22	6	1	Old	O	1	80	6
22	6	2	Old	O	2	52	17
22	6	7	Old	O	2	53	18
22	7	1	Old	O	1	56	3
22	7	3	Old	O	2	52	7
22	7	4	Old	O	2	65	5
22	7	5	Old	O	2	65	4
22	7	6	Old	O	2	55	12
22	8	1	Old	O	1	63	1
22	8	5	Old	O	2	40	13
22	9	1	Old	O	2	51	9
22	9	2	Old	O	2	53	5
22	9	6	Old	O	2	49	15
22	10	1	Old	O	1	28	19
22	10	5	Old	O	2	61	4
22	10	6	Old	O	2	41	12
22	11	1	Old	O	2	42	7
22	11	2	Old	O	2	21	25
22	11	3	Old	O	3	16	35
22	11	4	Old	O	2	37	5
22	11	5	Old	O	3	4	17
22	11	6	Old	O	2	18	24
22	12	1	Old	O	1	43	10
22	12	2	Old	O	2	26	18
22	12	3	Old	O	2	60	6
23	1	1	Old	O	3	NA	NA
23	1	2	Old	O	3	44	9
23	1	3	Old	O	3	41	19
23	2	1	Old	O	2	67	8
23	2	2	Old	O	2	50	11
23	2	3	Old	O	2	63	5
23	2	4	Old	O	3	32	19
23	2	5	Old	O	2	67	5
23	2	6	Old	O	3	46	13
23	3	3	Old	O	2	34	8
23	3	4	Old	O	2	41	13
23	3	5	Old	O	2	45	8
23	3	7	Old	O	2	53	10
23	3	8	Old	O	2	45	9
23	3	11	Old	O	2	44	9
23	4	1	Old	O	1	73	4
23	4	3	Old	O	2	31	31
23	4	4	Old	O	2	53	8
23	4	8	Old	O	2	51	6
23	4	16	Old	O	2	80	12
23	5	1	Old	O	1	46	23
23	5	2	Old	O	2	43	10
23	5	4	Old	O	2	46	9
23	5	5	Old	O	2	45	19
23	5	7	Old	O	2	46	8
23	5	8	Old	O	2	48	16
23	6	2	Old	O	2	39	9
23	6	3	Old	O	2	34	15
23	6	5	Old	O	2	52	7
23	7	2	Old	O	2	52	10
23	7	4	Old	O	2	61	3
23	7	8	Old	O	3	15	40
23	7	10	Old	O	2	55	8
23	7	14	Old	O	2	31	18
23	7	15	Old	O	2	43	25
23	8	1	Old	O	1	21	20
23	8	3	Old	O	2	32	14
23	8	5	Old	O	2	11	21
23	8	7	Old	O	2	32	11
23	9	3	Old	O	2	54	8
23	9	4	Old	O	2	52	11
23	9	8	Old	O	2	51	7
24	7	2	Old	O	2	52	18
24	7	4	Old	O	2	12	47
24	7	5	Old	O	2	46	15
24	7	8	Old	O	3	25	31
24	7	9	Old	O	2	55	13
24	8	2	Old	O	2	40	20
24	8	3	Old	O	2	3	52
24	8	4	Old	O	2	17	40
24	8	5	Old	O	2	32	24
24	8	7	Old	O	2	50	11
24	9	2	Old	O	2	43	15
24	9	4	Old	O	2	3	55
24	9	6	Old	O	2	55	8
24	10	1	Old	O	1	48	20
24	10	2	Old	O	2	59	4
24	10	3	Old	O	2	47	6
24	10	4	Old	O	2	27	23
24	10	5	Old	O	2	59	6
25	1	2	Old	O	2	35	22
25	1	4	Old	O	2	37	23
25	2	6	Old	O	2	10	32
25	4	1	Old	O	1	65	4
25	4	3	Old	O	2	58	5
25	4	4	Old	O	2	29	25
25	5	1	Old	O	2	62	3
25	5	2	Old	O	2	60	5
25	5	3	Old	O	3	58	10
25	5	4	Old	O	2	69	2
25	6	2	Old	O	2	59	4
25	6	3	Old	O	2	65	3
25	6	4	Old	O	2	68	2
25	7	1	Old	O	1	69	2
25	7	2	Old	O	2	66	2
25	7	3	Old	O	2	62	3
25	7	4	Old	O	3	80	2
25	7	5	Old	O	2	59	12
25	7	6	Old	O	3	58	1
25	7	7	Old	O	2	71	5
25	7	8	Old	O	3	37	13
25	7	11	Old	O	2	69	7
25	7	12	Old	O	2	46	14
25	8	1	Old	O	1	63	3
25	8	3	Old	O	2	54	2
25	8	5	Old	O	2	57	2
25	8	6	Old	O	2	59	10
25	8	7	Old	O	2	39	4
25	9	1	Old	O	1	69	3
25	9	2	Old	O	2	64	3
25	9	6	Old	O	2	58	14
25	9	7	Old	O	2	45	6
26	3	5	Old	E	2	3	55
26	3	6	Old	E	3	15	40
26	5	10	Old	E	2	19	50
26	7	1	Old	E	2	21	34
26	7	2	Old	E	2	6	44
26	7	3	Old	E	2	14	43
26	7	5	Old	E	2	3	51
26	8	2	Old	E	2	20	27
26	8	3	Old	E	2	26	22
26	8	5	Old	E	2	9	48
26	9	1	Old	E	1	27	25
26	9	2	Old	E	2	23	50
26	9	5	Old	E	2	25	34
26	9	6	Old	E	2	34	35
26	10	2	Old	E	2	28	30
26	10	4	Old	E	2	19	50
26	10	5	Old	E	2	18	48
26	10	6	Old	E	2	22	39
26	11	1	Old	E	1	12	43
26	11	2	Old	E	2	21	52
26	11	4	Old	E	2	15	51
26	11	5	Old	E	2	15	53
27	1	1	Old	O	3	45	19
27	1	2	Old	O	3	55	6
27	2	4	Old	O	2	56	17
27	3	1	Old	O	1	44	11
27	3	2	Old	O	2	49	12
27	3	4	Old	O	2	55	19
27	4	1	Old	O	1	57	5
27	5	2	Old	O	2	43	13
27	5	3	Old	O	2	50	2
27	5	5	Old	O	2	44	9
27	6	2	Old	O	2	35	16
27	7	2	Old	O	2	64	11
29	3	3	Old	O	2	2	51
29	4	9	Old	O	2	11	52
29	6	5	Old	O	2	12	35
29	6	9	Old	O	2	12	48
29	7	8	Old	O	2	4	45
29	7	9	Old	O	2	8	59
29	7	10	Old	O	2	11	54
29	8	8	Old	O	2	1	64
29	8	9	Old	O	2	3	60
29	10	4	Old	O	4	5	80
29	10	5	Old	O	3	18	57
29	10	7	Old	O	3	16	49
30	1	7	Old	O	2	38	16
30	2	1	Old	O	2	40	0
30	2	4	Old	O	3	27	21
30	2	7	Old	O	3	38	9
30	3	2	Old	O	3	29	14
30	4	2	Old	O	2	51	10
30	4	5	Old	O	2	49	8
30	5	7	Old	O	2	42	16
30	6	1	Old	O	3	46	9
30	6	3	Old	O	2	51	5
30	6	4	Old	O	2	33	17
30	7	2	Old	O	2	44	8
30	7	5	Old	O	3	18	22
30	8	1	Old	O	1	66	6
30	8	3	Old	O	2	45	7
30	8	5	Old	O	2	49	5
30	8	7	Old	O	2	25	30
30	10	2	Old	O	2	18	33
30	10	7	Old	O	2	14	36
31	3	1	Old	O	1	53	8
31	4	4	Old	O	2	3	57
31	5	1	Old	O	1	61	2
31	5	4	Old	O	2	2	59
31	6	1	Old	O	1	34	65
31	7	1	Old	O	1	40	14
31	7	4	Old	O	2	45	7
32	1	1	Young	E	1	81	17
32	1	2	Young	E	2	58	32
32	2	1	Young	E	1	75	18
32	2	2	Young	E	2	55	35
32	2	2.5	Young	E	3	56	19
32	3	1	Young	E	1	86	7
32	3	2	Young	E	2	44	39
32	4	2	Young	E	2	64	26
32	4	3	Young	E	3	71	17
32	5	1	Young	E	1	25	62
32	5	2	Young	E	2	59	25
32	5	3	Young	E	3	40	5
32	6	2	Young	E	2	67	22
32	6	3	Young	E	3	72	11
32	6	5	Young	E	3	51	31
32	7	1	Young	E	1	60	28
32	7	2	Young	E	2	17	3
32	7	3	Young	E	3	63	11
32	7	4	Young	E	2	63	20
32	8	1	Young	E	1	68	22
32	8	2	Young	E	2	72	11
32	8	3	Young	E	2	67	11
32	8	4	Young	E	2	51	24
32	9	1	Young	E	1	62	26
32	9	2	Young	E	2	67	14
32	9	3	Young	E	2	78	10
32	9	4	Young	E	2	72	16
32	10	1	Young	E	1	77	14
32	10	3	Young	E	2	73	20
32	10	4	Young	E	3	39	42
32	11	1	Young	E	1	41	44
32	11	2	Young	E	2	54	21
32	12	1	Young	E	1	76	9
32	12	2	Young	E	2	11	67
32	12	3	Young	E	2	11	65
32	12	4	Young	E	3	46	25
32	12	5	Young	E	2	20	52
32	12	11	Young	E	2	78	13
32	13	1	Young	E	1	68	13
32	13	2	Young	E	2	77	6
32	13	3	Young	E	2	51	20
32	13	5	Young	E	2	63	11
32	14	1	Young	E	1	77	12
32	14	3	Young	E	2	34	32
32	14	5	Young	E	2	46	19
32	14	7	Young	E	2	55	19
33	1	3	Young	E	3	69	8
33	2	2	Young	E	2	56	29
33	2	3	Young	E	3	75	9
33	3	2	Young	E	2	65	15
33	3	3	Young	E	3	76	4
33	5	2	Young	E	2	59	22
33	5	3	Young	E	3	18	5
33	5	4	Young	E	2	66	13
33	5	5	Young	E	3	72	9
33	6	1	Young	E	1	85	3
33	6	2	Young	E	2	62	23
33	6	3	Young	E	3	84	3
33	6	4	Young	E	2	72	4
33	6	6	Young	E	2	57	8
33	6	7	Young	E	3	68	5
33	7	1	Young	E	1	70	23
33	7	2	Young	E	2	68	11
33	7	3	Young	E	3	78	8
33	7	5	Young	E	2	57	16
33	7	6	Young	E	3	73	16
33	7	7	Young	E	3	70	12
33	8	4	Young	E	2	51	16
33	8	6	Young	E	2	65	14
33	8	7	Young	E	3	81	7
33	9	1	Young	E	1	68	17
33	9	3	Young	E	2	83	10
33	9	6	Young	E	2	66	12
33	10	1	Young	E	1	67	21
33	10	2	Young	E	2	82	7
33	10	4	Young	E	2	91	7
33	10	9	Young	E	2	45	31
33	12	2	Young	E	2	57	16
33	12	5	Young	E	2	46	30
33	12	10	Young	E	2	43	31
33	14	1	Young	E	1	77	15
33	14	3	Young	E	2	71	16
33	14	4	Young	E	2	85	5
33	14	6	Young	E	2	73	12
33	14	8	Young	E	2	43	42
34	1	1	Young	E	1	92	8
34	1	2	Young	E	2	95	16
34	1	3	Young	E	3	79	14
34	2	1	Young	E	1	87	12
34	2	2	Young	E	2	72	21
34	3	1	Young	E	1	70	21
34	3	2	Young	E	2	58	27
34	3	3	Young	E	3	48	42
34	3	4	Young	E	2	60	13
34	3	5	Young	E	3	45	36
34	4	1	Young	E	1	93	6
34	4	2	Young	E	2	76	11
34	4	3	Young	E	3	41	31
34	5	1	Young	E	1	72	18
34	5	2	Young	E	2	49	31
34	5	3	Young	E	3	71	30
34	5	6	Young	E	2	61	16
34	6	1	Young	E	1	48	45
34	6	2	Young	E	2	66	18
34	6	3	Young	E	3	68	30
34	6	4	Young	E	2	28	45
34	6	7	Young	E	3	31	64
34	7	1	Young	E	1	91	3
34	7	2	Young	E	2	42	53
34	7	3	Young	E	2	31	57
34	7	4	Young	E	3	68	18
34	7	5	Young	E	2	73	19
34	7	8	Young	E	2	27	50
34	8	1	Young	E	1	47	40
34	8	2	Young	E	2	65	32
34	8	5	Young	E	3	59	28
34	8	6	Young	E	2	71	13
34	8	8	Young	E	2	42	37
34	8	10	Young	E	2	47	53
34	10	1	Young	E	1	21	64
34	10	5	Young	E	2	33	46
34	10	8	Young	E	2	86	9
34	11	1	Young	E	1	35	52
34	11	2	Young	E	2	58	37
34	11	4	Young	E	2	72	23
34	11	5	Young	E	2	74	29
34	11	6	Young	E	2	86	26
35	1	1	Young	E	1	65	35
35	3	2	Young	E	2	54	29
35	3	3	Young	E	2	66	19
35	4	1	Young	E	1	67	14
35	4	2	Young	E	2	85	14
35	4	3	Young	E	2	70	17
35	5	1	Young	E	1	81	10
35	5	2	Young	E	2	41	42
35	5	3	Young	E	3	65	8
35	5	4	Young	E	2	58	24
35	5	5	Young	E	3	67	17
35	6	1	Young	E	1	80	13
35	6	2	Young	E	2	73	19
35	6	3	Young	E	3	73	21
35	6	5	Young	E	2	75	8
35	6	6	Young	E	2	60	9
35	6	7	Young	E	3	32	56
35	6	8	Young	E	3	24	63
35	7	2	Young	E	2	70	16
35	7	3	Young	E	3	80	7
35	7	5	Young	E	2	50	35
35	7	7	Young	E	3	31	45
35	8	2	Young	E	2	55	31
35	8	3	Young	E	2	75	10
35	8	4	Young	E	3	65	20
35	8	5	Young	E	2	71	8
35	8	7	Young	E	2	70	7
35	8	8	Young	E	3	63	8
35	9	2	Young	E	2	73	26
35	9	3	Young	E	2	65	26
35	9	5	Young	E	2	82	13
35	9	8	Young	E	2	68	22
35	9	10	Young	E	2	50	29
35	10	1	Young	E	1	58	31
35	10	5	Young	E	2	62	17
35	10	7	Young	E	2	72	13
35	10	10	Young	E	3	46	33
35	11	1	Young	E	1	65	32
35	11	2	Young	E	2	55	49
35	11	3	Young	E	2	66	31
35	11	5	Young	E	2	75	18
35	12	1	Young	E	1	69	18
35	12	2	Young	E	2	63	36
35	12	3	Young	E	2	77	8
35	12	4	Young	E	2	64	32
35	12	6	Young	E	2	56	24
35	12	8	Young	E	2	52	26
35	13	3	Young	E	2	46	32
35	13	5	Young	E	2	66	14
35	13	8	Young	E	2	31	38
35	14	1	Young	E	1	52	30
35	14	4	Young	E	2	46	39
35	14	5	Young	E	3	63	31
35	14	6	Young	E	2	66	10
35	14	8	Young	E	2	74	8
35	14	10	Young	E	2	32	46
35	15	1	Young	E	1	9	72
35	15	2	Young	E	2	37	55
35	15	3	Young	E	2	36	42
35	15	6	Young	E	2	44	51
35	15	8	Young	E	2	34	47
35	15	10	Young	E	2	20	61
35	17	1	Young	E	1	62	29
35	17	2	Young	E	2	29	74
35	17	3	Young	E	2	10	71
35	17	5	Young	E	2	30	38
35	17	9	Young	E	2	33	51
35	19	4	Young	E	2	64	19
36	1	1	Young	E	1	90	8
36	2	2	Young	E	2	72	8
36	3	2	Young	E	2	66	14
36	4	2	Young	E	2	46	45
36	4	3	Young	E	3	65	13
36	5	2	Young	E	2	53	30
36	5	3	Young	E	2	81	7
36	6	2	Young	E	2	54	30
36	6	4	Young	E	2	72	14
36	6	6	Young	E	2	56	8
36	7	2	Young	E	2	82	6
36	7	4	Young	E	2	64	19
36	7	5	Young	E	3	56	13
36	7	6	Young	E	2	16	64
36	8	1	Young	E	1	91	4
36	8	2	Young	E	2	70	10
36	8	5	Young	E	2	76	12
36	8	7	Young	E	2	61	19
36	9	1	Young	E	1	72	11
36	9	2	Young	E	2	61	27
36	9	5	Young	E	2	81	9
36	9	8	Young	E	2	21	65
36	10	1	Young	E	1	78	10
36	10	2	Young	E	2	75	16
36	10	3	Young	E	2	83	19
36	12	1	Young	E	1	67	16
36	12	6	Young	E	2	62	13
36	13	4	Young	E	2	63	8
36	13	6	Young	E	2	28	38
36	14	1	Young	E	1	81	12
36	14	3	Young	E	2	56	17
36	14	7	Young	E	2	55	12
37	2	2	Young	O	2	57	11
37	4	2	Young	O	2	53	25
37	5	2	Young	O	2	58	17
37	6	2	Young	O	2	60	20
37	6	3	Young	O	3	46	17
37	6	4	Young	O	2	54	13
37	7	2	Young	O	2	69	17
37	7	3	Young	O	3	61	7
37	7	4	Young	O	2	52	21
37	8	1	Young	O	1	79	10
37	8	2	Young	O	2	59	21
37	9	4	Young	O	2	46	16
37	9	6	Young	O	2	60	10
37	10	2	Young	O	2	58	20
37	10	3	Young	O	2	55	22
37	10	5	Young	O	2	51	26
37	10	8	Young	O	2	53	22
37	11	1	Young	O	1	59	23
37	11	4	Young	O	2	60	13
37	11	6	Young	O	2	60	14
37	15	3	Young	O	2	50	14
38	1	1	Young	O	1	38	46
38	2	2	Young	O	2	37	30
38	3	1	Young	O	1	64	15
38	4	1	Young	O	1	43	32
38	5	1	Young	O	1	49	36
38	5	5	Young	O	3	36	35
38	6	1	Young	O	1	45	34
38	6	3	Young	O	3	33	31
38	6	4	Young	O	2	42	38
38	6	5	Young	O	3	47	24
38	6	6	Young	O	2	29	38
38	7	1	Young	O	1	47	36
38	7	2	Young	O	2	36	42
38	7	5	Young	O	2	29	38
38	8	2	Young	O	2	29	50
38	8	5	Young	O	2	32	32
38	8	6	Young	O	3	36	32
38	9	4	Young	O	2	23	41
38	9	6	Young	O	2	29	39
38	9	7	Young	O	3	39	39
38	9	9	Young	O	2	20	46
38	10	1	Young	O	1	47	32
38	11	1	Young	O	1	21	53
38	11	5	Young	O	2	24	27
38	11	6	Young	O	2	24	49
38	11	10	Young	O	2	21	49
38	12	5	Young	O	2	26	32
38	14	1	Young	O	1	17	42
38	14	2	Young	O	2	46	47
38	14	3	Young	O	3	42	50
38	14	5	Young	O	2	40	27
38	14	8	Young	O	2	20	70
39	1	1	Young	O	1	51	11
39	1	2	Young	O	2	57	10
39	3	1	Young	O	1	30	11
39	3	2	Young	O	2	46	10
39	4	3	Young	O	3	30	20
39	5	1	Young	O	1	47	15
39	5	2	Young	O	2	57	18
39	5	5	Young	O	2	54	8
39	6	1	Young	O	2	40	23
39	7	1	Young	O	1	44	10
39	7	2	Young	O	2	41	14
39	7	4	Young	O	2	34	19
39	7	6	Young	O	2	21	29
39	8	1	Young	O	1	39	19
39	8	2	Young	O	2	37	27
39	8	3	Young	O	2	24	32
39	8	5	Young	O	2	12	25
39	8	7	Young	O	2	22	25
39	9	2	Young	O	2	34	19
39	9	3	Young	O	2	27	30
39	11	3	Young	O	2	41	14
39	11	5	Young	O	2	40	14
39	11	7	Young	O	2	31	19
39	12	3	Young	O	2	36	16
39	12	5	Young	O	2	32	12
40	1	3	Young	O	3	62	10
40	2	1	Young	O	1	78	13
40	2	2	Young	O	2	66	9
40	2	3	Young	O	3	45	10
40	3	1	Young	O	1	90	11
40	3	2	Young	O	2	81	10
40	3	3	Young	O	2	71	10
40	4	1	Young	O	1	85	4
40	4	2	Young	O	2	70	9
40	4	3	Young	O	2	40	22
40	5	1	Young	O	1	82	13
40	5	2	Young	O	2	71	18
40	6	1	Young	O	1	90	9
40	6	2	Young	O	2	77	9
40	6	3	Young	O	3	41	27
40	7	2	Young	O	2	65	13
40	8	2	Young	O	NA	63	17
40	8	3	Young	O	NA	69	11
40	9	1	Young	O	1	80	14
40	9	2	Young	O	2	58	15
40	9	3	Young	O	2	57	10
40	9	4	Young	O	2	77	18
40	10	1	Young	O	1	74	13
40	10	2	Young	O	2	67	15
40	10	3	Young	O	2	64	12
40	11	1	Young	O	1	75	17
40	11	2	Young	O	2	58	23
40	11	3	Young	O	2	44	29
40	11	4	Young	O	2	35	31
40	13	1	Young	O	1	55	17
40	13	2	Young	O	2	51	19
40	13	5	Young	O	2	27	38
40	14	1	Young	O	1	72	6
40	14	2	Young	O	2	29	38
40	14	3	Young	O	2	50	21
40	14	5	Young	O	2	42	40
40	15	1	Young	O	1	68	22
41	1	1	Young	O	1	97	5
41	1	2	Young	O	2	90	9
41	1	3	Young	O	3	80	12
41	2	2	Young	O	2	94	9
41	2	3	Young	O	3	77	9
41	3	2	Young	O	2	38	10
41	3	3	Young	O	3	41	35
41	3	4	Young	O	2	74	9
41	3	5	Young	O	3	71	20
41	3	6	Young	O	3	49	31
41	4	3	Young	O	2	73	6
41	4	4	Young	O	3	93	9
41	5	1	Young	O	1	74	7
41	5	2	Young	O	2	76	24
41	5	3	Young	O	2	70	14
41	5	4	Young	O	3	87	6
41	6	1	Young	O	1	84	13
41	7	1	Young	O	1	88	8
41	7	2	Young	O	2	78	10
41	7	3	Young	O	3	84	17
41	7	4	Young	O	2	65	15
41	8	1	Young	O	1	88	4
41	8	2	Young	O	2	91	13
41	8	3	Young	O	2	82	9
41	8	5	Young	O	2	71	8
41	9	1	Young	O	1	76	8
41	9	2	Young	O	2	86	6
41	9	3	Young	O	2	80	7
41	9	4	Young	O	3	60	12
41	9	5	Young	O	2	91	4
41	10	1	Young	O	1	81	9
41	10	2	Young	O	2	70	13
41	10	3	Young	O	2	83	7
41	10	4	Young	O	2	62	17
41	10	6	Young	O	2	70	18
41	11	2	Young	O	2	91	6
41	11	3	Young	O	2	54	17
41	11	5	Young	O	2	70	9
41	11	8	Young	O	2	18	59
41	12	5	Young	O	2	79	7
41	13	1	Young	O	1	77	14
41	13	2	Young	O	2	68	19
41	13	5	Young	O	2	84	9
41	13	7	Young	O	2	63	19
41	14	5	Young	O	2	76	10
41	14	6	Young	O	2	70	8
42	1	2	Young	O	2	75	12
42	1	3	Young	O	3	70	13
42	2	1	Young	O	1	80	9
42	2	2	Young	O	2	66	21
42	2.5	1	Young	O	1	84	4
42	2.5	2	Young	O	2	79	8
42	2.5	3	Young	O	3	72	6
42	3	3	Young	O	3	62	5
42	4	2	Young	O	2	71	10
42	4	3	Young	O	3	67	10
42	4	4	Young	O	2	62	11
42	5	1	Young	O	1	73	7
42	5	2	Young	O	2	68	8
42	5	5	Young	O	2	49	16
42	7	1	Young	O	1	58	21
43	1	1	Young	O	1	68	16
43	2	2	Young	O	2	39	42
43	3	2	Young	O	2	64	12
43	4	2	Young	O	2	76	6
43	4	3	Young	O	3	66	7
43	5	2	Young	O	2	78	9
43	5	3	Young	O	3	73	6
43	6	2	Young	O	2	64	13
43	6	3	Young	O	3	56	18
43	6	6	Young	O	2	51	8
43	6	7	Young	O	3	56	15
43	7	1	Young	O	1	68	9
43	7	2	Young	O	2	77	9
43	7	6	Young	O	2	52	10
43	8	1	Young	O	1	69	14
43	8	2	Young	O	2	72	10
43	8	6	Young	O	2	55	18
43	9	1	Young	O	1	67	4
43	9	2	Young	O	2	63	21
43	9	3	Young	O	2	66	34
43	10	1	Young	O	1	63	23
43	10	2	Young	O	2	68	15
43	11	2	Young	O	2	61	15
43	11	4	Young	O	2	58	15
43	11	6	Young	O	2	36	42
43	12	6	Young	O	2	64	12
44	1	1	Young	E	1	74	22
44	2	1	Young	E	1	61	16
44	2	2	Young	E	2	83	10
44	3	1	Young	E	1	72	8
44	3	2	Young	E	2	61	27
44	4	1	Young	E	1	62	22
44	4	2	Young	E	2	70	17
44	5	1	Young	E	1	76	8
44	5	2	Young	E	2	58	25
44	5	4	Young	E	2	69	18
44	6	1	Young	E	1	74	10
44	6	2	Young	E	2	67	15
44	6	3	Young	E	2	77	17
44	6	4	Young	E	2	79	14
44	7	6	Young	E	2	69	23
44	8	1	Young	E	1	59	11
44	8	2	Young	E	2	54	24
44	8	4	Young	E	2	51	32
44	8	6	Young	E	2	58	24
44	9	1	Young	E	1	33	49
44	9	2	Young	E	2	75	24
44	9	3	Young	E	2	65	21
44	9	9	Young	E	2	44	42
44	9	10	Young	E	3	74	33
44	10	1	Young	E	1	37	42
44	10	3	Young	E	2	77	20
44	10	4	Young	E	2	44	35
44	11	1	Young	E	1	55	27
44	11	3	Young	E	2	65	21
44	12	8	Young	E	2	82	4
44	13	1	Young	E	1	67	17
44	14	4	Young	E	2	49	31
44	14	6	Young	E	2	66	19
44	17	1	Young	E	1	63	29
45	7	1	Young	E	1	37	51
45	7	3	Young	E	3	71	23
45	7	4	Young	E	2	63	28
45	7	5	Young	E	3	74	19
45	7	7	Young	E	3	55	29
45	8	1	Young	E	1	46	45
45	8	2	Young	E	2	66	28
45	8	3	Young	E	3	72	21
45	8	9	Young	E	3	84	12
45	9	2	Young	E	2	83	11
45	10	3	Young	E	2	46	56
45	10	9	Young	E	2	81	22
45	10	10	Young	E	3	93	11
45	11	1	Young	E	1	91	17
45	11	8	Young	E	1	87	18
45	11	10	Young	E	2	70	26
45	12	1	Young	E	1	26	65
45	12	2	Young	E	2	84	11
45	12	4	Young	E	2	76	21
45	13	11	Young	E	3	25	75
46	1	1	Young	E	1	67	12
46	1	2	Young	E	2	61	24
46	1	3	Young	E	3	48	35
46	2	1	Young	E	1	67	16
46	2	2	Young	E	2	58	26
46	3	1	Young	E	1	71	22
46	3	2	Young	E	2	82	11
46	3	3	Young	E	3	76	12
46	4	1	Young	E	1	63	18
46	4	2	Young	E	2	74	3
46	4	3	Young	E	3	69	13
46	4	4	Young	E	2	17	60
46	5	1	Young	E	1	65	11
46	5	2	Young	E	2	78	7
46	5	4	Young	E	2	67	13
46	6	4	Young	E	2	66	10
46	6	6	Young	E	3	70	12
46	7	1	Young	E	1	8	56
46	7	2	Young	E	2	78	5
46	7	3	Young	E	2	49	26
46	7	4	Young	E	2	57	21
46	8	1	Young	E	1	68	12
46	8	2	Young	E	2	71	11
46	8	3	Young	E	2	50	29
46	8	6	Young	E	2	61	16
46	9	9	Young	E	2	68	8
46	10	1	Young	E	1	68	8
46	11	1	Young	E	1	51	3
46	14	1	Young	E	1	74	5
47	1	1	Young	E	1	10	73
47	1	2	Young	E	2	50	28
47	2	1	Young	E	1	53	35
47	3	1	Young	E	1	60	19
47	3	2	Young	E	2	29	50
47	4	2	Young	E	2	25	46
47	5	1	Young	E	1	47	31
47	5	2	Young	E	2	26	48
47	6	1	Young	E	1	35	44
47	6	2	Young	E	2	21	44
47	6	3	Young	E	3	21	55
47	6	5	Young	E	2	31	32
47	7	1	Young	E	1	32	43
47	7	2	Young	E	2	35	48
47	7	3	Young	E	2	30	43
47	7	5	Young	E	2	34	46
47	8	1	Young	E	1	19	61
47	8	2	Young	E	2	10	57
47	8	4	Young	E	2	20	49
47	8	7	Young	E	2	6	56
47	10	1	Young	E	1	11	59
47	11	9	Young	E	3	32	43
48	1	1	Young	E	1	76	20
48	1	2	Young	E	2	58	33
48	2	1	Young	E	1	53	41
48	2	2	Young	E	2	83	19
48	2	3	Young	E	3	58	25
48	3	1	Young	E	1	57	35
48	3	3	Young	E	3	33	53
48	4	1	Young	E	1	39	48
48	4	2	Young	E	2	71	26
48	4	3	Young	E	3	45	37
48	4	5	Young	E	3	35	38
48	5	1	Young	E	1	84	13
48	5	2	Young	E	2	69	21
48	5	9	Young	E	3	50	43
48	5	10	Young	E	3	54	37
48	6	1	Young	E	1	86	18
48	6	2	Young	E	2	45	46
48	6	3	Young	E	3	27	64
48	6	4	Young	E	2	67	22
48	6	6	Young	E	2	41	34
48	7	1	Young	E	1	53	37
48	7	8	Young	E	2	32	50
48	8	1	Young	E	1	69	28
48	8	2	Young	E	2	54	46
48	8	5	Young	E	2	59	34
48	8	10	Young	E	3	59	29
48	9	1	Young	E	1	79	15
48	9	9	Young	E	2	88	8
48	10	1	Young	E	1	71	33
48	10	5	Young	E	2	23	48
48	10	8	Young	E	2	68	14
48	11	2	Young	E	2	64	20
48	11	5	Young	E	3	69	21
48	11	6	Young	E	2	84	7
48	11	7	Young	E	3	64	15
48	11	8	Young	E	2	82	8
48	13	1	Young	E	1	89	13
48	13	2	Young	E	2	72	24
48	13	3	Young	E	2	42	52
48	13	4	Young	E	2	62	29
48	13	6	Young	E	2	81	18
49	1	2	Young	O	2	93	7
49	1	3	Young	O	3	84	7
49	2	1	Young	O	1	85	14
49	2	2	Young	O	2	88	6
49	3	2	Young	O	2	88	9
49	3	3	Young	O	3	62	21
49	3	4	Young	O	4	57	17
49	3	5	Young	O	2	79	8
49	4	1	Young	O	1	97	2
49	4	3	Young	O	3	78	3
49	4	4	Young	O	2	80	15
49	5	2	Young	O	2	69	13
49	5	5	Young	O	2	73	10
49	5	7	Young	O	2	69	2
49	5	8	Young	O	3	80	7
49	6	1	Young	O	1	88	9
49	6	4	Young	O	2	83	10
49	6	6	Young	O	2	85	10
49	6	8	Young	O	2	79	18
49	6	10	Young	O	2	71	13
49	7	1	Young	O	1	79	4
49	7	4	Young	O	2	78	8
49	7	10	Young	O	2	88	9
49	8	1	Young	O	1	91	6
49	8	3	Young	O	3	65	18
49	8	5	Young	O	2	68	14
49	9	2	Young	O	2	83	5
50	2	2	Young	O	2	69	11
50	3	1	Young	O	1	80	2
50	4	1	Young	O	1	81	3
50	4	2	Young	O	2	60	18
50	5	2	Young	O	2	72	5
50	5	4	Young	O	2	68	7
50	6	1	Young	O	1	72	4
50	6	2	Young	O	2	69	7
50	6	3	Young	O	2	68	5
50	6	4	Young	O	2	67	5
50	7	1	Young	O	1	75	7
50	7	2	Young	O	2	73	7
50	7	4	Young	O	2	66	3
50	8	1	Young	O	1	59	9
50	8	2	Young	O	2	60	4
50	9	1	Young	O	1	69	6
50	9.75	1	Young	O	1	62	12
50	11	4	Young	O	2	60	9
51	1	1	Young	O	1	67	30
51	1	2	Young	O	2	78	16
51	1	3	Young	O	3	87	11
51	2	1	Young	O	1	85	8
51	2	2	Young	O	2	84	5
51	3	1	Young	O	1	87	9
51	3	2	Young	O	2	88	10
51	4	1	Young	O	1	75	13
51	4	2	Young	O	2	85	3
51	5	1	Young	O	1	91	8
51	5	2	Young	O	2	72	14
51	5	4	Young	O	2	88	8
51	6	1	Young	O	1	82	9
51	6	2	Young	O	2	69	11
51	6	3	Young	O	2	65	13
51	6	5	Young	O	2	67	12
51	7	1	Young	O	1	76	13
51	7	2	Young	O	2	81	12
51	7	3	Young	O	2	61	17
51	7	4	Young	O	2	79	7
51	8	1	Young	O	1	73	15
51	8	2	Young	O	2	83	11
51	8	3	Young	O	2	83	16
51	8	4	Young	O	2	76	8
51	8	5	Young	O	3	79	10
51	8	6	Young	O	2	74	7
51	9	1	Young	O	1	78	8
51	9	2	Young	O	2	85	9
51	9	6	Young	O	2	76	8
51	10	1	Young	O	1	92	20
51	10	4	Young	O	2	74	22
51	11	3	Young	O	2	88	6
51	11	4	Young	O	2	79	13
51	11	6	Young	O	2	96	20
51	12	1	Young	O	1	88	9
51	12	3	Young	O	2	65	17
51	12	4	Young	O	2	69	9
51	13	1	Young	O	1	80	16
52	1	2	Young	O	2	75	11
52	2	1	Young	O	1	81	4
52	3	1	Young	O	1	78	3
52	3	2	Young	O	2	66	9
52	3	3	Young	O	3	59	15
52	4	1	Young	O	1	71	10
52	4	2	Young	O	2	71	9
52	4	3	Young	O	3	17	50
52	4	5	Young	O	3	63	11
52	5	1	Young	O	1	71	10
52	5	2	Young	O	2	32	33
52	6	1	Young	O	1	64	8
52	6	4	Young	O	3	47	23
52	6	6	Young	O	2	38	19
52	7	1	Young	O	1	67	19
52	7	4	Young	O	2	52	16
52	7	6	Young	O	2	48	21
52	8	1	Young	O	1	71	17
52	8	3	Young	O	2	55	5
52	8	6	Young	O	2	75	5
52	9	1	Young	O	1	73	7
52	9	2	Young	O	2	89	6
52	9	4	Young	O	2	36	26
52	9	6	Young	O	2	69	9
52	11	3	Young	O	2	66	16
52	11	5	Young	O	2	61	10
52	12	1	Young	O	1	71	18
53	2	3	Young	O	3	67	6
53	3	2	Young	O	2	64	7
53	4	1	Young	O	1	81	5
53	4	2	Young	O	2	63	10
53	4	3	Young	O	3	52	8
53	4	4	Young	O	2	65	2
53	4	5	Young	O	3	59	5
53	5	3	Young	O	3	57	11
53	5	6	Young	O	2	54	9
53	6	2	Young	O	2	62	9
53	6	3	Young	O	3	54	6
53	8	1	Young	O	1	64	20
53	8	2	Young	O	2	62	11
53	8	3	Young	O	2	62	15
53	9	1	Young	O	1	69	11
54	1	2	Young	O	2	79	6
54	2	2	Young	O	2	75	7
54	2	3	Young	O	3	70	7
54	2	4	Young	O	2	75	5
54	2	5	Young	O	3	60	9
54	3	2	Young	O	2	80	15
54	3	3	Young	O	3	78	13
54	3	4	Young	O	2	71	7
54	4	1	Young	O	1	75	5
54	4	3	Young	O	3	80	7
54	4	4	Young	O	2	83	9
54	5	1	Young	O	1	79	6
54	5	2	Young	O	2	80	9
54	5	3	Young	O	3	65	15
54	5	4	Young	O	4	88	2
54	5	5	Young	O	2	75	10
54	6	1	Young	O	1	75	5
54	6	3	Young	O	2	86	7
54	6	4	Young	O	3	103	13
54	6	5	Young	O	4	88	5
54	6	6	Young	O	2	90	13
54	6	7	Young	O	3	76	13
54	7	3	Young	O	3	74	9
54	7	4	Young	O	4	54	19
54	7	5	Young	O	2	67	14
54	7	6	Young	O	3	72	20
54	7	8	Young	O	3	72	5
54	8	1	Young	O	1	75	3
54	8	2	Young	O	2	75	8
54	8	3	Young	O	3	80	14
54	8	5	Young	O	2	76	12
54	8	6	Young	O	3	62	19
54	8	8	Young	O	2	69	12
54	8	9	Young	O	3	69	6
54	8	10	Young	O	3	70	10
54	9	1	Young	O	1	84	7
54	9	2	Young	O	2	96	6
54	9	4	Young	O	2	88	13
54	9	5	Young	O	3	83	10
54	9	7	Young	O	2	66	16
54	9	8	Young	O	3	62	22
54	9	10	Young	O	2	78	10
54	9	12	Young	O	2	77	22
54	9	13	Young	O	3	76	20
54	9	14	Young	O	3	53	34
54	9	15	Young	O	3	71	20
54	10	1	Young	O	1	75	12
54	10	2	Young	O	2	66	18
54	10	3	Young	O	2	87	8
54	10	4	Young	O	2	88	5
54	10	6	Young	O	2	77	6
54	10	9	Young	O	2	69	17
54	11	1	Young	O	1	72	11
54	11	2	Young	O	2	51	23
54	11	3	Young	O	2	70	25
54	11	5	Young	O	2	61	17
54	11	6	Young	O	2	73	12
54	12	1	Young	O	1	83	7
54	12	2	Young	O	2	66	13
54	12	4	Young	O	2	62	12
54	12	5	Young	O	3	73	21
54	12	6	Young	O	2	76	10
54	12	8	Young	O	2	61	23
54	12	10	Young	O	2	73	4
54	12	12	Young	O	2	68	19
54	13	1	Young	O	1	51	24
54	14	1	Young	O	1	58	NA
55	1	1	Young	O	1	57	31
55	1	2	Young	O	2	77	17
55	2	3	Young	O	3	54	11
55	3	1	Young	O	1	64	14
55	3	2	Young	O	2	55	17
55	3	3	Young	O	3	51	12
55	3	4	Young	O	2	58	12
55	4	1	Young	O	1	64	19
55	4	2	Young	O	2	63	18
55	4	3	Young	O	3	57	8
55	4	4	Young	O	2	61	8
55	5	2	Young	O	2	50	16
55	5	3	Young	O	3	47	9
55	5	4	Young	O	2	46	18
55	6	1	Young	O	1	67	18
55	6	2	Young	O	2	51	18
55	6	3	Young	O	3	52	20
55	7	1	Young	O	1	64	9
55	7	2	Young	O	2	50	11
55	8	1	Young	O	1	55	29
55	8	2	Young	O	2	53	19
55	8	4	Young	O	2	35	40
55	11	1	Young	O	1	54	21
55	11	2	Young	O	2	46	18
55	11	4	Young	O	2	47	18
55	13	1	Young	O	1	43	43
57	1	1	Young	O	1	102	5
57	1	2	Young	O	2	84	15
57	1	3	Young	O	3	94	9
57	4	1	Young	O	1	71	24
57	4	2	Young	O	2	79	17
57	4	3	Young	O	3	82	5
57	4	5	Young	O	3	66	23
57	5	1	Young	O	1	82	12
57	6	1	Young	O	1	87	20
57	6	2	Young	O	2	79	11
57	6	3	Young	O	2	94	11
57	6	7	Young	O	3	76	18
57	7	1	Young	O	1	79	16
57	7	2	Young	O	2	81	15
57	7	5	Young	O	2	61	23
57	7	7	Young	O	2	86	11
57	9	1	Young	O	1	87	26
57	9	3	Young	O	2	77	16
